# Supplementary material for: Mitochondria-Targeted Delivery Strategy of Dual-Loaded Liposomes for Alzheimer’s Disease Therapy
Source: Int J Mol Sci. 2023 Jun 22;24(13):10494. doi: 10.3390/ijms241310494 (PMC10341710; doi:10.3390/ijms241310494)
Supplement: Supplementary file 1 [file ijms-24-10494-s001.zip]

Archive with 1 entries (1 files):
- Supplementary_revised.pdf
